# Supplementary material for: Tryptophan C-mannosylation is critical for Plasmodium falciparum transmission
Source: Nat Commun. 2022 Jul 29;13:4400. doi: 10.1038/s41467-022-32076-8 (PMC9338275; doi:10.1038/s41467-022-32076-8)
Supplement: Supplementary file 4 — Supplementary Data 1 [file 41467_2022_32076_MOESM4_ESM.xlsx]

## Sheet: Sheet1
protein	gene	uniprot	link
TRSP	PF3D7_0104000	Q8I2A0	https://www.uniprot.org/uniprot/Q8I2A0
CSP	PF3D7_0304600	P19597	https://www.uniprot.org/uniprot/P19597
TRAP	PF3D7_1335900	P16893	https://www.uniprot.org/uniprot/P16893
TLP	PF3D7_0616500	C6KT06	https://www.uniprot.org/uniprot/C6KT06
TRP1	PF3D7_0822700	C0H4X0	https://www.uniprot.org/uniprot/C0H4X0
TREP	PF3D7_1442600	Q8IL45	https://www.uniprot.org/uniprot/Q8IL45
CTRP	PF3D7_0315200	O97267	https://www.uniprot.org/uniprot/O97267
SPATR	PF3D7_0212600	O96207	https://www.uniprot.org/uniprot/O96207
PTRAMP	PF3D7_1218000	Q8I5M8	https://www.uniprot.org/uniprot/Q8I5M8
MTRAP	PF3D7_1028700	Q8IJB7	https://www.uniprot.org/uniprot/Q8IJB7

## Sheet: domains
	gene name	uniprot accession	protein name	alias	predicted domains	domain	top DALI hit (PDB ID; Z score)	sequence
	PF3D7_0104000	Q8I2A0	Thrombospondin-related sporozoite protein	TRSP	61-108	TSR		CDAWSEWSACSKTCDYGIKIRVKISTDQTKSKACSNITESTICHEHIC
	PF3D7_0304600	P19597	Circumsporozoite protein	CSP	322 – 375	TSR		KIQNSLSTEWSPCSVTCGNGIQVRIKPGSANKPKDELDYANDIEKKICKMEKCS
	PF3D7_1335900	P16893	Thrombospondin-related anonymous protein	TRAP	48 – 234	VWFA	4HGO; 32.3	DLYLLMDCSGSIRRHNWVNHAVPLAMKLIQQLNLNDNAIHLYVNVFSNNAKEIIRLHSDASKNKEKALIIIRSLLSTNLPYGRTNLTDALLQVRKHLNDRINRENANQLVVILTDGIPDSIQDSLKESRKLSDRGVKIAVFGIGQGINVAFNRFLVGCHPSDGKCNLYADSAWENVKNVIGPFMKAV
					241 – 287	TSR		TASCGVWDEWSPCSVTCGKGTRSRKREILHEGCTSEIQEQCEEERCP
	PF3D7_0616500	C6KT06	TRAP-like protein	TLP	338 – 527	VWFA		DISILLDDSSNITLESWNKYIIPFVRKFITHFNINNNQINFSLTTYSSHTYNWFNFSNVLSKDKDKLLTYLEFFKFNFGSSTKNIKQAIQYMNDHVLNTNYRRNDAKKIMLIINSGEIDNKTVTSVPDIIQRLKDTHNVQVYSICINNQNVKNCRKLSTHSMEKYGSNFAFSLPNASDLRYNVLGIQKSI
					266-325	TSR		CHGWSEWSPCSVTCNMGYHFSKRDSLGYIKNSKSGLYKRKGRSCLEQRNLIIQECFNTSC
					330-527	VWFA		DISILLDDSSNITLESWNKYIIPFVRKFITHFNINNNQINFSLTTYSSHTYNWFNFSNVLSKDKDKLLTYLEFFKFNFGSSTKNIKQAIQYMNDHVLNTNYRRNDAKKIMLIINSGEIDNKTVTSVPDIIQRLKDTHNVQVYSICINNQNVKNCRKLSTHSMEKYGSNFAFSLPNASDLRYNVLGIQKSI
	PF3D7_0822700	C0H4X0	Thrombospondin-related protein 1, putative	TRP1	650-715	TSR		CVYSQWSEWSTCSKTCIENEYDTNSTRTRTRILLNKFEVPSKSCSFIINEKNNLMDINFCSYLPFC
					425-553		6YSG; 3.2	CFLDKAMENKNAENELDKWIDPQSKSCYCSEEFAEPCTSEDLVDINNINQIMDNAFCEYNNNDNNNNDNNKNNNNNINNIINIYDNNILGDNVKNIFVALSEYKILQCNDKEKKDIIKKEQLYNYCKYG
					568-630		2WIT; 4.5	CLNVISYNKKDDKTCIRKCENIKKLCNIVAQFYSFEVCKKYYENNKHTEDIYINNFKYFSDHC
					768-874	alpha-beta roll	1PRE; 4.8	KNNECKVTDMYQYEYAISYNEKNKSCSCPNNQSPCYFKDIYNSESWKKSLHILCKHNPHINVITADYIIIDCNMSISIKKKEIAVNTYLAMTFNCHSDIFQYIFCAK
	PF3D7_1442600	Q8IL45	TRAP-like protein	TREP	37-240	transcription factor-like	7N1O; 16.5	CKGMNLHFLISAEEIDSKFFLNKMLLLILGGSSYMRYSKENYFSVSIYDKKLVYKNIKKIENIQGASYYEQLQSAFKKHIKPSARRTNLYESLKEYYEKYIIGNKNIKKSKNIIIIVKKFTSDDLSEYHENLNRYIKEIRSKDVGIYFFSDDSIYSKNIILNISESGYNMEVQYPIAHFVSESYRANDLFGVKKFCYQLLHGAT
					241-301	TSR		CKSYNEWSEWSGPCEFERRQRIIPLKITNIESTNFRSHYDPSCRNVFDYSMSIKEDFRVNC
					308-382	VAT	5D80; 3.6	CRGICDKGYKFKPYAKSNEIVESYEECNDLPPCTRDQRKNGDHTLYADVILNSLLSESSIQQIRDRDDRALIEKD
	PF3D7_0315200	O97267	Circumsporozoite- and TRAP-related protein	CTRP	85-268	VWFA		DLTLILDESASIGSKNWKNHVIPFTDKIIKDLTISKNEVHVGILLFSSKNRDYVTYGDELRYQKDELLKKVEKLKKDYYCGGGTKILGALKYSLENYTKHKNIRYDAPKVTILFTDGNENSASNKQLLEMGLTYRRERVKLLVLGVAAAEDNKLKLIAGCEENTNCPYSMKAEWETINDITKRL
					305-492	VWFA		DLTLILDESRSITLDKWKKDVVPFAEKVLNNLNIDKDKIHVGIMRFAKSMKTDIGYEQETRYMKNDLIKLVRELKDKYGYGGATHLVDALQYSLKTFTRHPNNRVDAPKVTILFTDGNETSKKEKDIRDVGLLYRKENVKLIVVGVNLATEKSLKLLAGCTENEECLRVIKCEWNDLTNITKILTDKI
					569-755	VWFA		DITLVLDESASISDLIWRNEVIPFSLEIIKRINISYKNVHMGVLLFSEYTRDIVRFYDNARYEKGTLQTKINDLKRDYRSGKKTYIIQALQYALTYYSKLSNRKEAPKVTMLFTDGNDSYESEKGLQDIALLYRKENVKLLVVGVSTASENKLKMLVGCAPNVVCPFVIKTEWGLLKNVSEVFVKKI
					849-1037	VWFA		DLTLIIDESASIGYSNWEKEVVPFTIGLASNLEISEKKVNMGILLFSDKIREFIKYGQKESYDKNNLVRRIHDLKKYYKSGGFSYIVEALKYGLYSYAKSTSSRLNVPKVNILLTDGNNTDTSDFILTEVSSLYKKENVKLLLIGIGGPTIHKLRLLGGCDKSDGDCPYVVKAEWNNLKYTSNLIIDKI
					1067-1251	VWFA		DLTYIEVPTLNSTYTWRSDFMDCSKNIMNSLVIDKNKVHVSLIISLEKKSVHQGFDDVNSYNKNELIKTLGKLENSTVLNKTNILDSLVYGIQQSFGKGNRENAPKVTMLLTNSNSDISDEKALQDIYLNYKEKSIKLLIIGIGITNTGKLFNAGGCNMNGDNCPHVYASKSFSYIGGVDTFLEV
					1303-1445	VWFA		DIAVVLDQSSNISKDQWNVYIKQFVINTVNQNYLSKYRSHITIVKMGKSTKEKWSLNKKISYQKKKIIKEINKLPISYSKKKDIAKSLKYVRTKVFKKSETNRKKLIIMLVEGKSNSNMNDLRKEVGLLKVNNIDFFAYAIDN
					1510-1593	TSR		CSEWEEWSPCPETCPTINNNNNNSSGSNNSSRTNIRTYFPQLSKRERKGPYTLKGEEYMGEKYGSSCMELKSIEYRSCPINAGC
					1597-1645	TSR		CGDFGEWSECSATCGEGIRVRNRDNSLDNDDKCKLFNSTEMEACNIQEC
					1654-1703	TSR		CEDIGEWSDWSSCSKTCGYSTRSRTFTILPEYIGEYPNCKIFERSETEVC
					1714-1800	TSR		CFEWEEWNEWSSPCSPRKRVQKARVLKKDDVIISSGDNNNNNNNNAKRGMGHKNSTFTSYNNKKSDICEEEVRHYLDKVEYDEESTC
					1806-1862	TSR		CGDWSDWSECDRTCNVGVRIRHFISHMFDMVGDEDEKECLEYYNKVETQDCLHLPPC
					1867-1934	TSR		CSDWETWVECKEEDMIGNNCHKRNKKILTRKLELLKNKDITRTKNTSDVCNDYTLFREEDCPQSNDTC
					1939-2001	TSR		CNEWEEWGDCSSTCGEGSFKIRKRKEPLELIPASQDINGNIGLTCAQQNIKVEEREACIVPAC
	PF3D7_0212600	O96207	Secreted protein with altered thrombospondin repeat domain	SPATR	56-191	alpha-beta roll	1PRE; 6.6	PDVDGDTCVIFSSSEGNSRNCWCPRGYILCSEEDVLDVQGKLNEIKNKHERSLVTPLWMKRLCDNSNDVGFKSMSVVIDYELAVLCKDGSNKDYADFEIIGASGYITGEEMIEEQKRNPWYVPRKCTVNNFYLCRK
					197-234	TSR		VNCSYTPWSDWSACKNNTQKRYRKVRRSNQNNENFCLW
	PF3D7_1218000	Q8I5M8	Thrombospondin-related apical membrane protein	PTRAMP	77-241	growth factor-like	4YCG; 9.9	DFDRKELLLHDFVVIKNSQFTDEKTLELYLSKEENNKSYLMLTFYLGDLKLMIGHNSPYEISLILNVATVNKNMSNCKNNSYNIVLLKTTDVFNTSDLEILEGPIQFSLGKSSGAFRINVTNFFLNNTWKAFTKDKISFLIKPEENCYTILENKINKPQLLIEKKT
					242-296	TSR		TTFYSEWGEWSNCSMDCDHPDNVQIRERECIHPSGDCFKGDLKESRPCIIPLPPC
	PF3D7_1028700	Q8IJB7	Merozoite TRAP-like protein	MTRAP	29-60	TSR		CDEWSEWSACTHGISTRKCLSDSSIKDETLVC
					63-93	TSR		CDKWGEWSECKDGRMHRKVLNCPFIKEEQEC
