# Supplementary material for: Tryptophan C-mannosylation is critical for Plasmodium falciparum transmission
Source: Nat Commun. 2022 Jul 29;13:4400. doi: 10.1038/s41467-022-32076-8 (PMC9338275; doi:10.1038/s41467-022-32076-8)
Supplement: Supplementary file 13 — Source Data [file 41467_2022_32076_MOESM13_ESM.xlsx]

## Sheet: Fig 1e
Figure 1e	anti-HA							anti-PfAldolase

## Sheet: Fig 2c
NF54	ΔDPY19 c1	ΔDPY19 c2	ΔPOFUT2 D3/ΔDPY19	ΔPOFUT2 G8/ΔDPY19
100	92.45	91.08	97.71	92.45
100.3	102.62	104.1	98.98	90.44
100	94.27	93.24	92.21	76.52
100	93.98	90.58	91.71	74.57
100	107.34	89.54	98.9	107
100	100.58	88.83	101.74	96.86

## Sheet: Fig 2d
Figure 2e	anti-SPATR			anti-PTRAMP			anti-MTRAP
	anti-Adolase			anti-Adolase			anti-Adolase

## Sheet: Fig 3a
Figure 3a	Anti-FLAG			Anti-EW(Man) (5G12)
	anti-FLAG			5G12

## Sheet: Fig 3d
Measured at:	11/2/2022 3:15:34 pm AEDT
Keywords:	MTRAP ; ALAN JOHN
Device:	T6-190
Signal:	Ratio 350 nm / 330 nm
Capillary:	1	2	3	4
Temperature [°C]	rMTRAP-1	rMTRAP-2	rMTRAP + Trp(Man)-1	rMTRAP + Trp(Man)-2
35.125	0.856869	0.858682	0.840396	0.841145
35.274	0.856935	0.858746	0.8407	0.841377
35.393	0.856972	0.8588	0.840941	0.841549
35.572	0.85704	0.858875	0.841273	0.841788
35.721	0.857093	0.858946	0.841557	0.841968
35.811	0.857125	0.858987	0.841718	0.842081
35.9	0.857163	0.859031	0.841877	0.842196
36.019	0.857211	0.859094	0.842083	0.842351
36.143	0.857257	0.859185	0.842298	0.842518
36.228	0.857282	0.859301	0.842447	0.84263
36.318	0.857364	0.859482	0.842522	0.842656
36.437	0.857471	0.859717	0.842627	0.842667
36.527	0.857572	0.85987	0.842671	0.842637
36.616	0.85766	0.860017	0.842745	0.842629
36.765	0.857849	0.860163	0.84273	0.842565
36.855	0.857972	0.860238	0.842693	0.842525
36.974	0.858165	0.86036	0.842635	0.84249
37.064	0.858322	0.860484	0.842592	0.842469
37.157	0.858483	0.860635	0.842559	0.84247
37.276	0.858685	0.860846	0.842537	0.842515
37.366	0.858841	0.860998	0.842534	0.842579
37.482	0.859052	0.861184	0.842554	0.842694
37.571	0.859228	0.861326	0.842591	0.842817
37.661	0.859418	0.861467	0.842649	0.842971
37.814	0.859729	0.861724	0.842792	0.843255
37.899	0.859881	0.861878	0.842898	0.843408
37.989	0.860035	0.862056	0.843026	0.843571
38.109	0.860188	0.862292	0.843245	0.843696
38.198	0.860308	0.86248	0.843413	0.843758
38.288	0.860437	0.862672	0.843592	0.843807
38.407	0.8606	0.86288	0.843847	0.843795
38.496	0.860733	0.863012	0.844023	0.843808
38.59	0.860877	0.863133	0.84419	0.843815
38.705	0.861048	0.863281	0.844368	0.843847
38.795	0.861172	0.863405	0.844514	0.843853
38.884	0.8613	0.863535	0.844628	0.843869
39.008	0.861533	0.863735	0.84474	0.843887
39.064	0.861685	0.863855	0.84476	0.843912
39.183	0.861993	0.864111	0.844823	0.84395
39.303	0.862338	0.864387	0.844863	0.844017
39.392	0.862641	0.864609	0.844878	0.844106
39.512	0.86307	0.864919	0.844903	0.844284
39.601	0.863369	0.865162	0.844941	0.844446
39.725	0.863739	0.865508	0.845021	0.844684
39.81	0.863972	0.865736	0.845083	0.844829
39.9	0.864196	0.865971	0.845163	0.844957
40.019	0.864462	0.866271	0.845302	0.8451
40.109	0.864607	0.866466	0.845427	0.845213
40.232	0.864822	0.866779	0.845587	0.845338
40.318	0.86497	0.867005	0.845699	0.845425
40.412	0.865149	0.867293	0.845823	0.845509
40.497	0.865339	0.867581	0.845946	0.845601
40.617	0.865664	0.868028	0.846119	0.845742
40.706	0.865963	0.868391	0.846235	0.845852
40.796	0.866304	0.868775	0.846341	0.845956
40.916	0.86678	0.869278	0.846481	0.846069
41.009	0.867141	0.869631	0.846577	0.846121
41.095	0.86748	0.86992	0.846638	0.846139
41.184	0.867777	0.870154	0.846677	0.846133
41.308	0.868223	0.870544	0.846745	0.846148
41.394	0.868457	0.870754	0.846803	0.846187
41.513	0.868824	0.871086	0.846915	0.846282
41.603	0.869114	0.871326	0.846996	0.84637
41.726	0.869462	0.871567	0.84708	0.846538
41.816	0.8697	0.871704	0.847138	0.846654
41.906	0.869896	0.871803	0.847186	0.846751
41.995	0.870069	0.87191	0.847233	0.84681
42.085	0.870244	0.872039	0.847325	0.846868
42.201	0.870499	0.872277	0.847556	0.847009
42.291	0.870712	0.872496	0.847765	0.847165
42.41	0.871043	0.872836	0.848065	0.84742
42.474	0.871248	0.873028	0.848218	0.847571
42.563	0.871569	0.873319	0.848418	0.847785
42.679	0.872009	0.873668	0.848653	0.848046
42.802	0.872428	0.873971	0.848868	0.848277
42.888	0.872686	0.874166	0.849023	0.848429
42.978	0.872949	0.874389	0.849209	0.848598
43.071	0.873227	0.874641	0.849441	0.848792
43.191	0.873636	0.874989	0.849783	0.849069
43.311	0.874114	0.875294	0.850096	0.849327
43.37	0.874344	0.875444	0.850216	0.849459
43.516	0.875017	0.875735	0.850389	0.849678
43.576	0.875292	0.875855	0.850426	0.849758
43.67	0.875715	0.876061	0.850484	0.849871
43.785	0.876224	0.876353	0.85059	0.850008
43.849	0.876494	0.876538	0.850674	0.850072
43.969	0.877014	0.876901	0.85088	0.850191
44.055	0.877371	0.877163	0.851025	0.850252
44.174	0.877821	0.8775	0.851206	0.850297
44.264	0.878124	0.877759	0.851315	0.85032
44.354	0.87842	0.878032	0.8514	0.85034
44.447	0.878712	0.878352	0.851479	0.850356
44.533	0.878964	0.878739	0.851577	0.85039
44.623	0.879221	0.879153	0.851658	0.850433
44.742	0.879555	0.879781	0.851816	0.85051
44.862	0.879906	0.880416	0.851986	0.850592
44.956	0.880164	0.880871	0.852168	0.850654
45.012	0.880325	0.8811	0.852255	0.85071
45.135	0.880679	0.881613	0.85247	0.850814
45.255	0.881085	0.88208	0.852624	0.85099
45.341	0.881396	0.882425	0.852737	0.851177
45.431	0.881733	0.88281	0.852888	0.851431
45.55	0.882192	0.883356	0.853147	0.851831
45.614	0.882439	0.88365	0.853274	0.852027
45.704	0.882777	0.884072	0.853468	0.852338
45.823	0.883217	0.884575	0.853705	0.852723
45.909	0.883547	0.884913	0.853891	0.85302
46.033	0.884099	0.885376	0.854149	0.853442
46.123	0.884531	0.885706	0.854353	0.853759
46.183	0.884858	0.885942	0.854487	0.853969
46.298	0.88551	0.886446	0.854754	0.854388
46.418	0.886178	0.887018	0.855027	0.854823
46.482	0.886522	0.887304	0.855155	0.855028
46.598	0.88712	0.887752	0.855371	0.855336
46.721	0.887716	0.888125	0.8556	0.855593
46.811	0.888163	0.888376	0.855751	0.855766
46.901	0.888605	0.88859	0.855883	0.855915
46.991	0.889086	0.888796	0.856011	0.856074
47.08	0.889521	0.889048	0.856179	0.856266
47.17	0.889984	0.889314	0.856377	0.856497
47.29	0.890595	0.889684	0.856662	0.856815
47.38	0.891044	0.889977	0.856868	0.857056
47.47	0.891484	0.890281	0.857051	0.857283
47.59	0.892042	0.890723	0.85727	0.857546
47.679	0.892436	0.891052	0.857429	0.857717
47.765	0.892812	0.891495	0.857624	0.85787
47.859	0.893239	0.891961	0.857847	0.85806
47.945	0.893656	0.892421	0.858072	0.858252
48.095	0.894422	0.893252	0.858502	0.858611
48.214	0.895043	0.893858	0.858824	0.858854
48.304	0.895517	0.89429	0.859045	0.859028
48.394	0.895967	0.894697	0.859245	0.859173
48.484	0.896369	0.895102	0.859431	0.859295
48.608	0.896849	0.895684	0.859687	0.85942
48.664	0.897057	0.895966	0.859812	0.859462
48.814	0.897659	0.896774	0.86018	0.859566
48.903	0.898049	0.897271	0.860417	0.859635
48.997	0.898512	0.897806	0.860668	0.859712
49.117	0.899162	0.898436	0.860968	0.859831
49.207	0.899679	0.898882	0.861157	0.85992
49.323	0.900356	0.89948	0.861438	0.860081
49.383	0.900701	0.899791	0.861596	0.860176
49.473	0.901241	0.900277	0.861876	0.86036
49.592	0.901916	0.900991	0.862259	0.860579
49.686	0.902534	0.901555	0.862585	0.860871
49.836	0.90351	0.90249	0.863091	0.861369
49.896	0.903902	0.902856	0.863295	0.861576
49.986	0.90447	0.903378	0.863593	0.861912
50.076	0.905028	0.903884	0.863878	0.862247
50.195	0.905807	0.904506	0.864246	0.862724
50.285	0.906335	0.905004	0.864505	0.863077
50.405	0.907054	0.90573	0.864826	0.863499
50.525	0.907793	0.906458	0.865142	0.863901
50.585	0.908151	0.906831	0.865301	0.864115
50.671	0.908657	0.907367	0.865532	0.86439
50.735	0.909028	0.907758	0.865713	0.864587
50.915	0.910095	0.908885	0.866206	0.865121
51.035	0.910868	0.909665	0.866518	0.865481
51.155	0.911642	0.910521	0.866803	0.865825
51.215	0.912031	0.910933	0.866948	0.865982
51.305	0.912633	0.911567	0.867152	0.866218
51.451	0.913584	0.912578	0.867486	0.866591
51.514	0.913997	0.912996	0.867641	0.866768
51.601	0.914514	0.913473	0.867913	0.86694
51.69	0.915056	0.913948	0.868202	0.867147
51.78	0.915603	0.914406	0.868508	0.867351
51.874	0.916192	0.914883	0.86883	0.867563
52.02	0.917121	0.915747	0.869288	0.867913
52.11	0.917704	0.916329	0.869553	0.868131
52.264	0.918704	0.917334	0.870056	0.86863
52.29	0.918869	0.917498	0.870154	0.868728
52.44	0.919783	0.918328	0.870745	0.869229
52.474	0.920006	0.91854	0.870909	0.869427
52.65	0.921201	0.919524	0.87171	0.870292
52.744	0.921895	0.92009	0.872112	0.870784
52.834	0.922568	0.920688	0.872481	0.871271
52.954	0.923443	0.921588	0.872952	0.871916
53.074	0.924293	0.922564	0.873439	0.872548
53.134	0.924715	0.923069	0.873685	0.872873
53.254	0.92557	0.92405	0.874232	0.873482
53.344	0.926224	0.924752	0.87468	0.87383
53.404	0.926655	0.925194	0.874971	0.874106
53.524	0.927527	0.926045	0.875519	0.874532
53.644	0.928415	0.926873	0.876044	0.874935
53.704	0.928865	0.927283	0.876291	0.87511
53.824	0.929775	0.928117	0.876786	0.875451
53.88	0.930199	0.928483	0.877028	0.875626
54.004	0.93114	0.929367	0.877577	0.876013
54.124	0.932074	0.930203	0.878164	0.876434
54.214	0.932795	0.930855	0.878611	0.876754
54.304	0.933547	0.931515	0.879026	0.877086
54.424	0.934549	0.932352	0.879546	0.877524
54.544	0.935564	0.933162	0.880049	0.877979
54.668	0.936605	0.933968	0.880596	0.878487
54.754	0.937306	0.934538	0.881	0.878871
54.844	0.938038	0.935157	0.881425	0.879284
54.934	0.93873	0.935824	0.881829	0.879709
54.994	0.939193	0.936287	0.882079	0.879985
55.114	0.940154	0.937239	0.882586	0.88051
55.204	0.940855	0.937966	0.882915	0.880879
55.324	0.941781	0.938938	0.883346	0.881348
55.414	0.942482	0.93967	0.883685	0.88167
55.534	0.943427	0.940621	0.884174	0.88211
55.654	0.944349	0.941535	0.884684	0.882582
55.711	0.944801	0.94201	0.884981	0.882831
55.801	0.945476	0.942724	0.885399	0.883225
55.955	0.946653	0.944025	0.886174	0.883899
56.075	0.947612	0.945021	0.886889	0.884434
56.165	0.948348	0.945776	0.887384	0.884817
56.255	0.949092	0.946498	0.887933	0.885232
56.345	0.949854	0.947218	0.888502	0.885651
56.435	0.95062	0.947912	0.889076	0.886132
56.555	0.951653	0.948822	0.889797	0.886829
56.615	0.952198	0.949283	0.890099	0.887201
56.765	0.953561	0.950435	0.890849	0.888159
56.825	0.954115	0.950901	0.891147	0.888549
56.946	0.955267	0.951861	0.891693	0.889309
57.066	0.95641	0.952861	0.89222	0.890045
57.156	0.957261	0.953632	0.892631	0.890596
57.216	0.957828	0.954156	0.892902	0.890967
57.336	0.958952	0.955236	0.893415	0.891726
57.456	0.960066	0.956396	0.893941	0.892506
57.546	0.960921	0.957288	0.894344	0.893089
57.666	0.962075	0.958481	0.894971	0.893836
57.756	0.962948	0.959351	0.895451	0.894388
57.817	0.963536	0.95992	0.895829	0.89475
57.937	0.964666	0.960988	0.896634	0.895454
58.057	0.965763	0.962037	0.897492	0.896162
58.147	0.966621	0.962782	0.898159	0.896666
58.207	0.967238	0.963242	0.898599	0.896984
58.327	0.968464	0.964222	0.89946	0.897625
58.447	0.969755	0.96518	0.900308	0.898213
58.564	0.971014	0.966128	0.901129	0.898775
58.658	0.972005	0.966923	0.901798	0.899215
58.774	0.973198	0.967942	0.902623	0.899773
58.834	0.973788	0.968511	0.903	0.900102
58.958	0.97502	0.969565	0.903807	0.900747
59.048	0.975896	0.970336	0.904319	0.901244
59.138	0.976759	0.971095	0.904805	0.901758
59.229	0.977638	0.971892	0.905308	0.902271
59.319	0.978518	0.972724	0.905805	0.90278
59.469	0.979985	0.974204	0.90661	0.903645
59.559	0.980876	0.975132	0.907074	0.90422
59.68	0.982105	0.976404	0.90769	0.905052
59.77	0.983011	0.977336	0.90815	0.905701
59.89	0.98421	0.978541	0.908867	0.906603
59.92	0.984514	0.978819	0.909021	0.906823
60.07	0.985955	0.9802	0.910003	0.907946
60.191	0.987089	0.981329	0.910904	0.908869
60.281	0.987947	0.982183	0.911596	0.909565
60.371	0.988802	0.983056	0.912308	0.910291
60.461	0.989648	0.983946	0.913024	0.911039
60.578	0.990745	0.985131	0.913943	0.912031
60.672	0.991608	0.986012	0.914672	0.912819
60.732	0.992154	0.986518	0.915151	0.913237
60.822	0.992986	0.987292	0.915877	0.91391
60.942	0.994091	0.988255	0.916891	0.914804
61.093	0.995562	0.989479	0.918162	0.915952
61.213	0.996736	0.990532	0.91912	0.916918
61.303	0.99761	0.991367	0.91979	0.917659
61.393	0.998485	0.992239	0.920431	0.91839
61.513	0.999651	0.993507	0.921268	0.91933
61.574	1.00026	0.994144	0.921695	0.919791
61.664	1.00114	0.995155	0.922319	0.920472
61.784	1.00235	0.996473	0.923172	0.921381
61.875	1.00328	0.997423	0.923845	0.922072
61.965	1.0042	0.998345	0.924526	0.922781
62.055	1.0051	0.999245	0.925224	0.923522
62.175	1.00624	1.00044	0.92616	0.924536
62.236	1.0068	1.00101	0.926667	0.925015
62.326	1.0076	1.00192	0.927385	0.925755
62.476	1.00899	1.00345	0.928594	0.926978
62.596	1.01018	1.00466	0.929551	0.927912
62.687	1.01116	1.00553	0.930299	0.928643
62.777	1.01214	1.00636	0.931081	0.929378
62.867	1.01312	1.0072	0.931914	0.930127
62.988	1.01438	1.00834	0.933069	0.931132
63.048	1.01498	1.00891	0.933627	0.931636
63.138	1.0159	1.00984	0.934491	0.932333
63.289	1.01753	1.01147	0.93595	0.933515
63.379	1.01854	1.01247	0.936802	0.934243
63.53	1.02029	1.01408	0.938203	0.935473
63.62	1.02136	1.015	0.939051	0.93619
63.71	1.02241	1.01587	0.939926	0.936908
63.8	1.02344	1.01672	0.940819	0.937632
63.891	1.02443	1.01753	0.941715	0.938384
63.981	1.0254	1.01833	0.942608	0.939111
64.041	1.02602	1.01886	0.943165	0.939633
64.161	1.02724	1.01996	0.944277	0.940673
64.282	1.02845	1.02111	0.94535	0.941752
64.432	1.02995	1.02256	0.946689	0.943088
64.462	1.03026	1.02283	0.94695	0.943365
64.583	1.03147	1.02394	0.948045	0.944472
64.733	1.03286	1.02536	0.949398	0.945714
64.797	1.03343	1.02595	0.949979	0.946248
64.944	1.03475	1.02734	0.951342	0.94747
65.004	1.03528	1.02791	0.951899	0.94799
65.095	1.03611	1.02878	0.952745	0.948805
65.185	1.03692	1.02965	0.95357	0.949616
65.309	1.03806	1.03083	0.954707	0.950757
65.396	1.03889	1.03166	0.955516	0.951549
65.486	1.03976	1.03251	0.956359	0.952378
65.547	1.04038	1.03309	0.956916	0.952965
65.667	1.04154	1.03419	0.957995	0.954141
65.787	1.04269	1.03529	0.959049	0.955359
65.908	1.04385	1.03639	0.960112	0.956622
66.058	1.04535	1.03784	0.961503	0.95817
66.089	1.04566	1.03813	0.961794	0.958502
66.183	1.04662	1.03907	0.962721	0.959448
66.303	1.04789	1.04026	0.963911	0.960684
66.42	1.04914	1.04143	0.96505	0.961882
66.48	1.04979	1.04203	0.965681	0.96253
66.601	1.05104	1.04326	0.96694	0.963832
66.721	1.05219	1.04449	0.968192	0.965148
66.841	1.05327	1.04577	0.969444	0.966466
66.902	1.05385	1.04639	0.970093	0.967139
66.992	1.0546	1.04742	0.971055	0.968095
67.083	1.0554	1.04846	0.972066	0.969043
67.203	1.0564	1.04983	0.973413	0.970275
67.354	1.05767	1.05144	0.975096	0.971792
67.414	1.05816	1.05209	0.975739	0.972443
67.535	1.05913	1.05328	0.97707	0.973598
67.595	1.0596	1.05388	0.977731	0.974188
67.715	1.06052	1.05512	0.979056	0.975344
67.806	1.06127	1.05595	0.980115	0.97624
67.896	1.06205	1.05677	0.981164	0.977144
68.017	1.0632	1.05783	0.982592	0.978417
68.077	1.0638	1.05833	0.983302	0.97907
68.198	1.06504	1.05928	0.984745	0.980376
68.318	1.06627	1.06016	0.986183	0.981658
68.409	1.06718	1.06081	0.987307	0.982582
68.529	1.0684	1.06168	0.988806	0.983836
68.653	1.06968	1.06265	0.990394	0.98518
68.714	1.07031	1.06313	0.991154	0.985864
68.831	1.07151	1.06408	0.992589	0.987209
68.921	1.07244	1.06481	0.993651	0.988218
69.012	1.07343	1.06553	0.994679	0.989221
69.102	1.07446	1.06625	0.995665	0.990213
69.192	1.07547	1.06697	0.996696	0.991188
69.313	1.07683	1.06799	0.998107	0.992536
69.464	1.0784	1.06945	0.999845	0.994276
69.554	1.07932	1.07031	1.00086	0.995312
69.675	1.08059	1.07154	1.00212	0.99677
69.795	1.08188	1.07275	1.00325	0.998233
69.856	1.08255	1.07335	1.00382	0.999005
69.916	1.08319	1.07393	1.00438	0.999754
70.037	1.08444	1.07504	1.00557	1.00126
70.157	1.08554	1.07611	1.007	1.00281
70.218	1.08609	1.07668	1.00774	1.00359
70.342	1.08705	1.07783	1.00938	1.00525
70.402	1.08748	1.07837	1.01018	1.00604
70.523	1.08838	1.0795	1.0117	1.00762
70.61	1.08907	1.08028	1.01281	1.00871
70.73	1.09014	1.08134	1.01429	1.01019
70.851	1.09132	1.08235	1.01579	1.01169
70.942	1.0922	1.08318	1.01688	1.0128
71.032	1.09299	1.08399	1.01805	1.01394
71.153	1.0939	1.08521	1.01952	1.01539
71.243	1.09452	1.08615	1.02052	1.01643
71.334	1.09516	1.08707	1.02156	1.01748
71.458	1.09614	1.08828	1.02298	1.0189
71.515	1.09664	1.08884	1.0236	1.01953
71.635	1.09775	1.0899	1.02494	1.02089
71.756	1.0989	1.09093	1.02628	1.02226
71.847	1.09971	1.09171	1.0273	1.02329
71.937	1.10046	1.09248	1.02832	1.02434
72.032	1.10123	1.09329	1.02939	1.02548
72.118	1.10205	1.094	1.03034	1.02653
72.239	1.10306	1.09494	1.03179	1.028
72.39	1.10467	1.09609	1.03369	1.02976
72.45	1.10531	1.09657	1.03448	1.03044
72.541	1.10633	1.09729	1.03564	1.03147
72.635	1.10731	1.09812	1.03681	1.03247
72.752	1.1085	1.0992	1.0382	1.03369
72.843	1.10932	1.1001	1.03926	1.0346
72.933	1.1101	1.10095	1.04031	1.0355
73.028	1.11092	1.10174	1.04147	1.03647
73.179	1.1122	1.10273	1.04351	1.03816
73.235	1.11269	1.10312	1.04429	1.03877
73.356	1.11373	1.10389	1.04602	1.04018
73.511	1.11502	1.10489	1.04821	1.04216
73.571	1.11552	1.10531	1.04905	1.04293
73.688	1.11649	1.10617	1.05068	1.04443
73.779	1.11725	1.10685	1.05191	1.04561
73.873	1.11814	1.10753	1.0532	1.04686
73.96	1.119	1.10815	1.05441	1.04801
74.054	1.11994	1.10886	1.05574	1.04924
74.175	1.12115	1.10982	1.05748	1.05081
74.262	1.12202	1.11061	1.05867	1.05183
74.352	1.12294	1.11141	1.05987	1.05288
74.443	1.12389	1.11224	1.06103	1.05391
74.534	1.12483	1.11311	1.06215	1.05491
74.658	1.12603	1.11425	1.06361	1.05623
74.779	1.12714	1.1153	1.06504	1.05751
74.87	1.12788	1.11602	1.06613	1.05855
74.99	1.12878	1.11697	1.06763	1.06003
75.077	1.12949	1.11767	1.0687	1.06107
75.172	1.13028	1.11841	1.06983	1.06223
75.258	1.13101	1.11908	1.07083	1.06331
75.379	1.13209	1.12005	1.07218	1.06487
75.474	1.13294	1.1208	1.07322	1.0661
75.561	1.13369	1.12148	1.07418	1.06725
75.682	1.13468	1.1225	1.07554	1.06887
75.742	1.13518	1.12301	1.07623	1.06965
75.863	1.13612	1.12409	1.07767	1.07129
75.984	1.13721	1.12507	1.07908	1.07283
76.078	1.1381	1.1258	1.08015	1.07399
76.168	1.13896	1.12645	1.08116	1.07507
76.255	1.13979	1.12708	1.08212	1.07606
76.376	1.14091	1.12795	1.08346	1.0774
76.467	1.14168	1.12857	1.08447	1.07842
76.588	1.14262	1.12942	1.08595	1.07973
76.682	1.14337	1.13011	1.08714	1.08075
76.803	1.14442	1.13109	1.08871	1.08204
76.86	1.14493	1.13157	1.08945	1.08265
77.011	1.14631	1.1329	1.09139	1.08429
77.105	1.14718	1.13379	1.09258	1.08532
77.196	1.14805	1.13471	1.09377	1.08632
77.287	1.14891	1.1356	1.09499	1.08729
77.404	1.15	1.1368	1.0966	1.08859
77.468	1.15056	1.13748	1.09746	1.08932
77.555	1.15134	1.13843	1.0986	1.0903
77.71	1.15265	1.14009	1.1005	1.09215
77.801	1.1534	1.14103	1.10159	1.09326
77.918	1.15426	1.14216	1.1029	1.09461
78.043	1.15528	1.14341	1.10437	1.09606
78.099	1.15576	1.14396	1.10503	1.09671
78.251	1.15712	1.14534	1.10676	1.09849
78.311	1.15761	1.14586	1.10746	1.0992
78.402	1.15842	1.1466	1.10845	1.10025
78.523	1.15959	1.1475	1.10981	1.1017
78.583	1.16014	1.14796	1.11048	1.1024
78.704	1.16125	1.14885	1.11184	1.10385
78.795	1.16208	1.14946	1.11292	1.10495
78.886	1.16292	1.15006	1.11396	1.10604
78.976	1.16373	1.15059	1.115	1.1071
79.127	1.16519	1.15148	1.11684	1.10891
79.222	1.16611	1.15205	1.11802	1.11006
79.313	1.16692	1.1526	1.11913	1.11116
79.404	1.16766	1.15316	1.12023	1.11227
79.525	1.16859	1.15396	1.12167	1.11376
79.615	1.16929	1.15471	1.12273	1.11487
79.672	1.16975	1.15522	1.12341	1.11557
79.823	1.17094	1.15651	1.12519	1.11737
79.914	1.1717	1.15729	1.12625	1.11842
80.039	1.17278	1.15832	1.12774	1.11977
80.13	1.17358	1.1591	1.12881	1.1208
80.22	1.17437	1.15992	1.12997	1.12176
80.311	1.17515	1.16081	1.13118	1.12271
80.398	1.17586	1.16175	1.13231	1.12357
80.523	1.1769	1.16313	1.13388	1.12485
80.64	1.17786	1.16431	1.13511	1.12594
80.731	1.17863	1.16502	1.13593	1.12677
80.822	1.1794	1.16567	1.13676	1.12758
80.913	1.1802	1.16624	1.13756	1.12838
80.973	1.18072	1.16665	1.13814	1.12889
81.098	1.1818	1.16744	1.13926	1.13002
81.215	1.18276	1.16822	1.14026	1.13116
81.306	1.18349	1.16886	1.14106	1.13217
81.427	1.18447	1.16979	1.14215	1.13351
81.488	1.18496	1.17025	1.14274	1.13418
81.582	1.18569	1.17094	1.1437	1.13519
81.76	1.18716	1.17203	1.14541	1.13705
81.885	1.18822	1.17286	1.1468	1.13832
82.006	1.18923	1.17378	1.14823	1.13954
82.036	1.18947	1.17402	1.14857	1.13982
82.188	1.19062	1.17522	1.15038	1.14131
82.248	1.19106	1.17574	1.15112	1.14191
82.369	1.19197	1.17662	1.15252	1.1431
82.426	1.1924	1.17705	1.15318	1.14366
82.521	1.19312	1.17764	1.15425	1.14462
82.672	1.1944	1.17857	1.15599	1.14633
82.733	1.19493	1.17895	1.15667	1.14694
82.85	1.19603	1.17967	1.15798	1.14824
82.914	1.19667	1.18006	1.15867	1.14901
83.036	1.19786	1.18078	1.15989	1.15043
83.126	1.19877	1.18141	1.16076	1.15141
83.248	1.19992	1.18223	1.16196	1.15271
83.338	1.20069	1.18287	1.16278	1.15358
83.46	1.20165	1.18376	1.16396	1.15478
83.49	1.20189	1.18398	1.16426	1.1551
83.641	1.20306	1.18513	1.16578	1.15665
83.763	1.20376	1.18605	1.167	1.15783
83.854	1.20427	1.18675	1.16788	1.15867
83.944	1.2047	1.1874	1.16871	1.15944
84.035	1.20505	1.188	1.1695	1.16018
84.156	1.20544	1.18872	1.17052	1.16116
84.247	1.2057	1.1892	1.17129	1.1619
84.365	1.20604	1.18978	1.17235	1.16289
84.455	1.20632	1.19023	1.17322	1.1637
84.516	1.20675	1.19057	1.17386	1.16421
84.637	1.20744	1.19129	1.17518	1.16534
84.759	1.20829	1.19212	1.17651	1.16646
84.884	1.20939	1.19311	1.1778	1.16742
84.974	1.21016	1.1938	1.17866	1.16804
85.065	1.2109	1.19444	1.17949	1.16861
85.156	1.21162	1.19508	1.18032	1.16917
85.278	1.21258	1.19596	1.18147	1.16996
85.338	1.21309	1.19641	1.18206	1.17036
85.425	1.21362	1.19709	1.1828	1.17102
85.577	1.21461	1.19834	1.18408	1.17208
85.671	1.2152	1.19913	1.18485	1.17272
85.762	1.21564	1.19977	1.18544	1.17335
85.884	1.2162	1.20059	1.18626	1.17425
85.975	1.21655	1.20108	1.18683	1.175
86.096	1.217	1.20168	1.18762	1.17609
86.187	1.21737	1.2021	1.18823	1.17698
86.278	1.21781	1.20253	1.18885	1.17788
86.338	1.2182	1.20278	1.18927	1.17845
86.486	1.2192	1.20333	1.1903	1.17975
86.611	1.2201	1.20373	1.19121	1.18079
86.699	1.22075	1.20393	1.19195	1.18148
86.824	1.22167	1.20415	1.19315	1.18246
86.915	1.22232	1.20433	1.19403	1.18322
87.006	1.22296	1.20453	1.19497	1.18397
87.096	1.22359	1.20477	1.19587	1.18466
87.218	1.22435	1.20517	1.19701	1.18546
87.305	1.2248	1.2055	1.19773	1.18592
87.4	1.22517	1.20595	1.19845	1.18638
87.487	1.22555	1.20628	1.19912	1.18677
87.548	1.22573	1.20658	1.19957	1.1871
87.73	1.22629	1.20731	1.20103	1.18823
87.824	1.22648	1.20772	1.20177	1.18892
87.915	1.22667	1.20801	1.20238	1.18966
88.033	1.22691	1.20846	1.20311	1.19059
88.128	1.22715	1.20882	1.20361	1.19128
88.188	1.22734	1.20904	1.20389	1.1917
88.31	1.22782	1.20949	1.20444	1.19252
88.401	1.22822	1.2098	1.20487	1.19316
88.522	1.22887	1.21027	1.20546	1.19406
88.613	1.22933	1.21067	1.20587	1.19476
88.734	1.22992	1.21105	1.20643	1.19574
88.795	1.23018	1.21135	1.20668	1.19622
88.947	1.2309	1.212	1.20736	1.19742
89.038	1.23132	1.21244	1.20779	1.19809
89.098	1.23157	1.21275	1.20813	1.1985
89.22	1.23208	1.21341	1.2088	1.19928
89.341	1.23255	1.21408	1.20952	1.19996
89.402	1.23279	1.21442	1.20988	1.20031
89.523	1.23314	1.21489	1.21067	1.20099
89.614	1.23336	1.21512	1.21129	1.20147
89.706	1.23354	1.21532	1.21193	1.20199
89.827	1.2338	1.21557	1.21281	1.20267
89.918	1.23401	1.21577	1.21347	1.20315
90.039	1.23436	1.21609	1.21433	1.20371
90.13	1.23469	1.21642	1.21492	1.20409
90.221	1.23503	1.21671	1.21554	1.20443
90.339	1.23543	1.21715	1.21621	1.20487
90.404	1.23563	1.21739	1.21649	1.20514
90.521	1.23598	1.21783	1.21697	1.20566
90.643	1.23641	1.21831	1.21735	1.20626
90.734	1.23676	1.21869	1.21763	1.20674
90.798	1.237	1.21895	1.21782	1.20708
90.92	1.23748	1.21947	1.21821	1.20769
90.98	1.23774	1.21967	1.21839	1.2079
91.132	1.23844	1.2202	1.21884	1.20836
91.223	1.23892	1.2204	1.21916	1.20862
91.345	1.23955	1.22057	1.21968	1.20911
91.436	1.24	1.22066	1.22017	1.2096
91.527	1.24043	1.22075	1.22062	1.21009
91.648	1.24096	1.22086	1.22132	1.21082
91.709	1.24119	1.2209	1.2217	1.21116
91.831	1.24147	1.22094	1.22249	1.21169
91.922	1.24163	1.22099	1.22308	1.21199
92.013	1.24173	1.22105	1.22368	1.21225
92.134	1.24182	1.22115	1.22448	1.21262
92.226	1.24186	1.22122	1.22504	1.21292
92.347	1.24194	1.22136	1.22571	1.21338
92.468	1.24202	1.22156	1.22616	1.21379
92.529	1.24204	1.22167	1.22638	1.21402
92.651	1.242	1.2219	1.22682	1.21439
92.712	1.2421	1.22205	1.22701	1.21456
92.833	1.24217	1.22233	1.22741	1.21476
92.955	1.24239	1.22269	1.22781	1.21503
93.046	1.24261	1.22297	1.22811	1.21528
93.167	1.24291	1.22326	1.2285	1.21569
93.258	1.24316	1.22335	1.22879	1.216
93.35	1.24345	1.2234	1.22909	1.21634
93.441	1.24365	1.2233	1.22947	1.21654
93.562	1.2439	1.22325	1.23002	1.21675
93.653	1.24406	1.22329	1.23047	1.21685
93.775	1.24436	1.22352	1.23119	1.21695
93.866	1.24457	1.22367	1.23174	1.21708
93.957	1.24479	1.22376	1.23229	1.21722
94.018	1.24493	1.2238	1.23264	1.21742
94.14	1.24515	1.22376	1.23323	1.21775
94.288	1.24546	1.2237	1.23373	1.21825
94.349	1.24561	1.22371	1.23392	1.21844
94.474	1.24592	1.22373	1.23429	1.21883
94.565	1.24616	1.22377	1.23457	1.21911
94.656	1.24642	1.22387	1.23484	1.21943
94.748	1.24663	1.22388	1.23512	1.21975
94.9	1.24705	1.22392	1.23551	1.2203
94.93	1.2471	1.22397	1.23561	1.22039
95.112	1.24755	1.22401	1.23608	1.22111
Inflection Temperatures
Capillary label		Ti [°C]
rMTRAP-1		68
rMTRAP-2		68.4
rMTRAP + Trp(Man)-1		73.6
rMTRAP + Trp(Man)-2		74.7

## Sheet: Fig 3e
Figure 3e			Anti-HA						Anti-EW(Man) (5G12)
PfMTRAP-HA
immunoprecipitation

## Sheet: Fig 4h
Males	n=18	n=14
	NF54	ΔDPY19 c2
Full egress	7	2
Partial egress	8	1
No egress	0	4
Failed (no exflag)	3	7

## Sheet: Fig 4i
Females	n=55	n=36
	NF54	ΔDPY19 c2
Full egress	26	9
Failed (no egress)	29	27

## Sheet: Fig 4j
Macrogametocyte egress	1071.6	786.6	900.6	889.2	741	934.8	855	820.8	672.6	695.4	535.8	649.8	490.2	1162.8	763.8	661.2	649.8	262.2	969	991.8	342	706.8	741	946.2
Exflagellation	752.405	524.403	524.403	570.003	695.404	558.603	615.604	558.603	535.803	558.603	570.003	855.005	547.203	661.204	729.04	547.203	786.608	592.806	558.606	581.406	627.007	570.006	615.607
Microgametocyte egress	410.402	102.6	421.802	456.003	159.601	524.403	182.401	216.601	205.201	148.2	433.202	57	478.803	228.001	672.604	182.401	68.4	501.605	524.405
Spindle formation	91.2	79.8	136.8	68.4	125.4	91.2	91.2	159.6	79.8	79.8	91.2	114	91.2	68.4	79.8	57	102.6	57	91.2

## Sheet: Fig 5b
% ookinetes	Stage 1			Stage 2			Stage 3			Stage 4			Stage 5
	Expt1	Expt2	Expt3	Expt1	Expt2	Expt3	Expt1	Expt2	Expt3	Expt1	Expt2	Expt3	Expt1	Expt2	Expt3
NF54	8.07175	2.96053	4.375	3.58744	6.90789	5	13.4529	27.3026	19.375	31.3901	30.5921	35.625	43.4978	32.2368	35.625
DDPY19 c1	2.01342	3.89831	4.69484	0.671141	2.0339	5.16432	19.2394	27.2881	38.4977	35.7942	36.6102	30.9859	42.2819	30.1695	20.6573
DDPY19 c2	6.07477	4.33071	3.50877	1.86916	3.14961	15.7895	20.5607	21.6535	21.0526	28.972	35.0394	28.0702	42.5234	35.8268	31.5789

[truncated: 14 more sheets: Fig 5c, Fig 5d, Fig 5e, Fig 5f, Fig 5g, Fig 6a, Fig 6d, Fig 6e, Fig S7a, Fig S7b, Fig S7d, Fig S7e, Fig S9a, Fig S9b]
